# Supplementary material for: Perceptual integration rapidly activates dorsal visual pathway to guide local processing in early visual areas
Source: PLoS Biol. 2017 Nov 30;15(11):e2003646. doi: 10.1371/journal.pbio.2003646 (PMC5726727; doi:10.1371/journal.pbio.2003646)
Supplement: S1 Table — AG, angular gyrus; DMN, default mode network; EVAs, early visual areas; F-TRF, global form TRF; IPS, intraparietal sulcus; L-TRF, luminance TRF; LO, lateral occipital; MFG, middle frontal gyrus; MNI, Montreal Neurological Institute; mPFC, medial prefrontal cortex; PCC, posterior cingulate cortex; ROIs, regions of interest; TPJ, temporoparietal junction; VAN, ventral attention network. (XLSX) [file pbio.2003646.s003.xlsx]

## Sheet: Sheet1
			Left Hemisphere			Right Hemisphere
			x	y	z	x	y	z
Experiment 1
L-TRF		EVA	-9	-68	11	3	-75	15
F-TRF		IPS	-18	-65	50
		V3a	-39	-84	15
		V1	-6	-86	-2	13	-83	10
		LO				30	-81	5
Experiment 2/3
L-TRF		EVA	-11	-81	12	8	-71	14
F-TRF		IPS	-25	-59	48
		V3a	-26	-80	13
		V1				16	-79	10
						5	-73	5
		LO				35	-81	2
	VAN	MFG				36	7	37
		TPJ				44	-54	25
	DMN	mPFC	-5	45	-19	14	31	-18
		AG				44	-47	15
		PCC	-14	-59	12
		Insula	-31	-27	15
		Hippocampus	-17	-36	-12
