# Supplementary material for: Perceptual integration rapidly activates dorsal visual pathway to guide local processing in early visual areas
Source: PLoS Biol. 2017 Nov 30;15(11):e2003646. doi: 10.1371/journal.pbio.2003646 (PMC5726727; doi:10.1371/journal.pbio.2003646)
Supplement: S1 Data — (XLSX) [file pbio.2003646.s005.xlsx]

## Sheet: Fig. 2
Experiment 1
	TRF waveform				TRF topography							TRF topography
time(ms)	L-TRF	F-TRF		Channel Label	L-TRF			F-TRF				The Montreal Neurological Institute coordinates for the significant source clusters are listed in S1 Table.
-100	-0.0568549	0.0191507			0-100 ms	100-200 ms	200-300 ms	0-100 ms	100-200 ms	200-300 ms
-83.3333	-0.00505157	0.0156664		'MLC11'	-0.00347009	0.0478904	0.0118371	0.113052	0.0392987	0.203438
-66.6667	-0.0527943	-0.00563678		'MLC12'	-0.0120712	0.0343797	-0.044866	0.0517306	0.0439397	0.252318
-50	0.0112217	0.0104287		'MLC13'	-0.0161395	0.041999	-0.0624823	0.0488465	0.102096	0.263052
-33.3333	-0.0327148	0.0555459		'MLC14'	0.00265149	0.0593722	-0.0808342	0.0638902	0.235746	0.327505
-16.6667	-0.0156015	0.0795433		'MLC15'	0.00912691	0.131646	-0.121171	0.101119	0.285957	0.309031
0	0.0113098	0.062157		'MLC16'	0.0417114	0.151652	-0.126752	0.103016	0.361546	0.365694
16.6667	-0.0173284	-0.00372608		'MLC17'	0.111884	0.163048	-0.170416	0.00849573	0.43679	0.395683
33.3333	-0.0269721	-0.0158497		'MLC21'	0.00440158	0.0276533	-0.00785197	-0.0590577	0.0320459	0.239437
50	-0.052976	0.0282749		'MLC22'	0.0265719	0.0408933	-0.0317266	0.0489101	0.174459	0.304243
66.6667	0.000179706	0.0845759		'MLC23'	0.0258091	0.121618	-0.05882	0.0150359	0.275015	0.332712
83.3333	0.0400436	0.137787		'MLC24'	0.0654435	0.160087	-0.0864618	0.000553888	0.294278	0.382079
100	0.825432	0.155324		'MLC25'	0.114792	0.127359	-0.109615	0.00852815	0.382857	0.347351
116.667	2.69977	0.231968		'MLC31'	0.0743621	0.164364	-0.0426304	0.0760299	0.315352	0.345887
133.333	1.24384	0.280169		'MLC32'	0.0826664	0.103318	-0.0501048	0.028137	0.329094	0.326207
150	1.65618	0.262638		'MLC41'	0.0457636	0.0616112	-0.0237594	-0.00951443	0.209846	0.325882
166.667	1.59292	0.226435		'MLC42'	0.0633482	0.096004	-0.0492781	0.0389875	0.243891	0.304149
183.333	1.05617	0.188481		'MLC51'	-0.00492507	-0.0131518	0.0654379	-0.031535	0.0317638	0.231862
200	0.653441	0.17682		'MLC52'	0.0378812	0.0408907	0.0204185	-0.0658578	0.101882	0.276784
216.667	0.50793	0.163908		'MLC53'	0.0621729	0.0929079	-0.0143826	-0.0162573	0.169585	0.301692
233.333	0.278277	0.180922		'MLC54'	0.0492109	0.0868237	-0.0423558	0.0293428	0.0777979	0.213135
250	0.382879	0.198435		'MLC55'	0.0528506	0.0930422	-0.0369745	-0.0322073	0.00688851	0.176864
266.667	0.252275	0.178298		'MLC61'	0.0417313	0.0220015	0.0615734	-0.0437562	0.098035	0.268594
283.333	0.219761	0.125636		'MLC62'	0.0694396	0.0840029	0.0350395	-0.0407026	0.081722	0.24089
300	0.0585449	0.122393		'MLC63'	0.0522312	0.0284616	0.0282248	-0.0571886	0.00358291	0.175191
316.667	0.155452	0.138553		'MLF11'	0.0321134	0.0766972	0.0109954	0.049464	-0.0039933	0.05431
333.333	0.154251	0.123991		'MLF12'	0.0272978	0.0813614	-0.0132119	0.057555	0.0621212	0.218281
350	0.0914044	0.132723		'MLF13'	0.0248278	0.0757003	-0.0812233	0.0625225	0.141011	0.26544
366.667	0.0917102	0.100608		'MLF14'	0.0202743	0.00852633	-0.107607	0.0650338	0.145518	0.257359
383.333	0.0691873	0.134212		'MLF21'	0.045597	0.0857751	0.0199889	0.0978222	0.0414771	0.118395
400	0.0640349	0.149995		'MLF22'	0.0178719	0.103684	0.0231083	0.160827	0.139725	0.225211
				'MLF23'	0.0581986	0.0975221	-0.0475286	0.0895674	0.135074	0.289729
				'MLF24'	0.0800129	0.0555808	-0.0402877	0.0970078	0.189029	0.286091
				'MLF25'	0.0879676	0.010955	-0.122798	0.157527	0.218098	0.297472
				'MLF32'	0.030929	0.0753704	-0.0296067	0.160035	0.135953	0.269261
				'MLF33'	0.056527	0.0486835	-0.03362	0.144458	0.160496	0.247735
				'MLF34'	0.0660789	0.0517192	-0.0624333	0.169824	0.22086	0.274356
				'MLF35'	0.0704373	0.010556	-0.0939236	0.219971	0.302463	0.322514
				'MLF41'	0.030336	0.0749835	-0.00318272	0.191442	0.0531696	0.105691
				'MLF42'	0.00151257	0.0725249	-0.0306994	0.27263	0.148422	0.218383
				'MLF43'	0.0417764	0.0513366	-0.039396	0.156873	0.103074	0.175688
				'MLF44'	0.00108768	0.0199843	-0.0721389	0.160744	0.198247	0.306918
				'MLF45'	0.029888	0.0436331	-0.0548879	0.18038	0.299491	0.223569
				'MLF46'	0.0246068	0.0800249	-0.154094	0.280447	0.308238	0.251159
				'MLF51'	0.0174485	0.0801509	-0.0314336	0.148824	0.0691239	0.209235
				'MLF52'	0.00975062	0.0550405	-0.0338234	0.186677	0.0824868	0.174071
				'MLF53'	0.0155817	0.0768794	-0.0335747	0.194098	0.212032	0.246317
				'MLF54'	-0.0154665	0.0302659	-0.0645799	0.154333	0.267746	0.266089
				'MLF55'	-0.00133017	0.06531	-0.0803258	0.193683	0.296717	0.218429
				'MLF56'	-0.0103566	0.146117	-0.180752	0.25158	0.369634	0.335769
				'MLF61'	-0.00493695	0.0501473	-0.0234928	0.132779	0.0811506	0.226879
				'MLF62'	-0.010525	0.0557385	-0.062403	0.138544	0.145463	0.224818
				'MLF63'	-0.0156387	0.0163121	-0.078662	0.0540747	0.175922	0.291504
				'MLF64'	-0.023214	0.069253	-0.0933162	0.142674	0.234545	0.262717
				'MLF65'	0.0233992	0.0946245	-0.0958654	0.181374	0.345256	0.258651
				'MLF66'	-0.000575376	0.159212	-0.17164	0.138674	0.390844	0.348066
				'MLF67'	0.0413417	0.166329	-0.215662	0.138511	0.480823	0.440458
				'MLO11'	0.232813	-0.0377517	-0.14734	-0.381053	-0.187045	0.180893
				'MLO12'	0.27111	0.27429	-0.285676	-0.0834448	-0.378534	0.000311615
				'MLO13'	0.238895	0.352622	-0.264775	0.03099	-0.275706	-0.104713
				'MLO14'	0.200726	0.304899	-0.206673	-0.00762497	-0.138723	-0.0216624
				'MLO21'	0.221918	-0.130494	-0.103354	-0.392683	-0.13433	0.203058
				'MLO22'	0.325946	0.402992	-0.260903	0.0292955	-0.285611	0.0294962
				'MLO23'	0.367678	0.568384	-0.23619	0.165111	-0.286764	-0.15798
				'MLO24'	0.324964	0.606212	-0.170019	0.0911402	-0.250166	-0.0606027
				'MLO31'	0.299426	0.448551	-0.225713	0.121126	-0.178111	0.0353693
				'MLO32'	0.383564	0.761687	-0.194527	0.3018	-0.125487	-0.150661
				'MLO33'	0.428231	0.864319	-0.0987431	0.239358	-0.236472	-0.099315
				'MLO34'	0.415766	0.855335	-0.00938061	0.185344	-0.191112	0.139437
				'MLO41'	0.0517601	0.379041	-0.139617	0.13807	-0.244599	-0.0352077
				'MLO42'	0.237318	0.758951	-0.148055	0.253981	-0.132009	-0.121623
				'MLO43'	0.334451	0.932994	-0.0462526	0.265106	-0.0917212	-0.12016
				'MLO44'	0.38064	0.95214	0.0328872	0.212206	-0.160276	0.103265
				'MLO51'	0.0302473	0.524331	-0.0806748	0.0524479	-0.185122	-0.0993968
				'MLO52'	0.124638	0.716362	-0.0516161	0.0823467	-0.109266	-0.0660672
				'MLO53'	0.207291	0.815862	0.0194666	0.101621	-0.03603	0.0799679
				'MLP11'	0.0572263	0.0566364	-0.0167375	-0.116523	-0.116261	0.153867
				'MLP12'	0.0312104	0.092035	-0.0633878	0.0233926	0.0937838	0.192346
				'MLP21'	0.0948116	0.0344403	-0.0477113	-0.205855	-0.128261	0.133967
				'MLP22'	0.0237552	0.0800393	-0.0962126	0.0218492	-0.027601	0.109909
				'MLP23'	0.0478612	0.129781	-0.0802273	0.0355208	0.214106	0.240697
				'MLP31'	0.103962	0.00875529	-0.170548	-0.272605	-0.192609	0.0950485
				'MLP32'	0.0550766	0.0701215	-0.167879	-0.0293736	-0.135551	0.0210924
				'MLP33'	0.0331171	0.0974169	-0.136731	0.0459396	0.0391099	0.107258
				'MLP34'	0.0555488	0.109247	-0.116928	0.0217258	0.100218	0.149983
				'MLP35'	0.0908947	0.115762	-0.104249	0.00176034	0.247141	0.272509
				'MLP41'	0.0870647	0.0342968	-0.155958	-0.131315	-0.154548	0.0115619
				'MLP42'	0.0697772	0.122965	-0.19938	-0.00554826	-0.079914	-0.000839047
				'MLP43'	0.0727457	0.12334	-0.140141	0.0799408	0.114398	0.118221
				'MLP44'	0.100845	0.125971	-0.130575	0.0258907	0.226803	0.18297
				'MLP45'	0.10154	0.126554	-0.169392	0.00524466	0.359276	0.361114
				'MLP51'	0.157157	-0.0205403	-0.162775	-0.459417	-0.168118	0.229252
				'MLP52'	0.146724	0.0178169	-0.205046	-0.245856	-0.244748	0.0981989
				'MLP53'	0.13384	0.159959	-0.281277	-0.0386296	-0.267465	0.0354712
				'MLP54'	0.147337	0.191829	-0.219333	0.00691028	-0.0941448	-0.0466915
				'MLP55'	0.115292	0.169453	-0.201139	0.0320237	0.0362315	0.0912948
				'MLP56'	0.121417	0.190885	-0.218536	-0.0904939	0.0856643	0.217032
				'MLP57'	0.0910247	0.160261	-0.245404	-0.0495038	0.259364	0.486596
				'MLT11'	0.0437956	0.0505439	-0.184443	0.368823	0.291067	0.302926
				'MLT12'	0.04403	0.137583	-0.219804	0.447691	0.363442	0.2926
				'MLT13'	0.0451979	0.185528	-0.225245	0.371106	0.40207	0.325987
				'MLT14'	0.106238	0.221197	-0.258344	-0.0187634	0.14632	0.570463
				'MLT15'	0.144673	0.225532	-0.207265	-0.129872	-0.0835575	0.345898
				'MLT16'	0.136991	0.275431	-0.255665	-0.0879139	-0.058034	0.2576
				'MLT21'	0.0025001	-0.0293414	-0.151666	0.202333	0.329921	0.268206
				'MLT22'	0.00940572	0.0722821	-0.224729	0.539556	0.39784	0.346773
				'MLT23'	0.07498	0.185892	-0.158614	0.517356	0.337809	0.349085
				'MLT24'	0.100105	0.279034	-0.154277	0.327573	0.22287	0.566193
				'MLT25'	0.15461	0.3608	-0.101963	-0.0147308	-0.0637629	0.563141
				'MLT26'	0.194068	0.400025	-0.123369	-0.0103083	-0.10992	0.378526
				'MLT27'	0.30123	0.589047	-0.174177	-0.0139548	-0.237963	0.102829
				'MLT31'	-0.039276	-0.0370004	-0.0869591	0.0869232	0.168407	0.178241
				'MLT32'	-0.0472528	0.0190931	-0.16833	0.30905	0.320425	0.303023
				'MLT33'	0.0271883	0.143732	-0.0542292	0.540153	0.327866	0.40851
				'MLT34'	0.0931152	0.313419	0.0223611	0.440742	0.253761	0.605911
				'MLT35'	0.144246	0.467812	0.0171018	0.246765	0.100806	0.732927
				'MLT36'	0.199667	0.526777	-0.00262157	0.0568343	-0.0208787	0.575761
				'MLT37'	0.306146	0.714568	-0.0211076	0.0277638	-0.142805	0.458988
				'MLT41'	-0.0490097	0.0213943	-0.054123	0.0925911	0.127271	0.218258
				'MLT42'	-0.052828	0.088356	-0.0281326	0.3325	0.311758	0.434822
				'MLT43'	0.064841	0.272455	0.100446	0.361461	0.227008	0.458093
				'MLT44'	0.102108	0.441612	0.137775	0.297017	0.137422	0.628012
				'MLT45'	0.201821	0.576457	0.11888	0.240104	0.0797907	0.647913
				'MLT46'	0.288467	0.678313	0.10442	0.109823	0.0260349	0.497916
				'MLT47'	0.40293	0.922099	0.0899162	0.172579	-0.058877	0.437466
				'MLT51'	-0.0551784	0.102701	0.0749434	0.130523	0.189288	0.31193
				'MLT52'	0.0218413	0.175541	0.116796	0.165802	0.137291	0.371483
				'MLT53'	0.0886346	0.362085	0.189507	0.267856	0.14126	0.408957
				'MLT54'	0.133803	0.473682	0.188508	0.192365	0.0861079	0.500461
				'MLT55'	0.219889	0.583101	0.17132	0.10704	0.107663	0.412525
				'MLT56'	0.317327	0.758386	0.16655	0.207051	0.109251	0.364968
				'MLT57'	0.320928	0.839336	0.139107	0.169785	-0.0206973	0.215628
				'MRC11'	-0.0208902	0.0134325	0.0515078	0.0907653	0.0869056	0.165826
				'MRC12'	-0.0198112	-0.0308194	0.0908267	0.119223	0.148187	0.1305
				'MRC13'	-0.0424339	-0.0360831	0.14151	0.0832863	0.202461	0.0296904
				'MRC14'	0.0133038	-0.0393131	0.190593	0.0211422	0.206673	-0.111399
				'MRC15'	0.0498021	-0.0137194	0.220049	0.00243473	0.203743	-0.219048
				'MRC16'	0.107807	0.0671501	0.28366	-0.033222	0.266337	-0.259374
				'MRC17'	0.154419	0.196381	0.386753	-0.0884637	0.277678	-0.361097
				'MRC21'	-0.0327144	-0.0488424	0.14456	0.0824322	0.232169	0.0425818
				'MRC22'	-0.00277332	-0.0692275	0.176621	0.0368937	0.252187	-0.0946337
				'MRC23'	0.0307589	-0.0488135	0.246708	-0.0443377	0.220058	-0.162174
				'MRC24'	0.0943185	-0.0171864	0.293099	-0.0484122	0.302109	-0.173855
				'MRC25'	0.127511	0.0976845	0.313588	-0.064286	0.302102	-0.199179
				'MRC31'	0.0568059	-0.0754499	0.239539	-0.0552269	0.228824	-0.0617526
				'MRC32'	0.118655	0.00365468	0.251166	-0.0468356	0.263412	-0.0408943
				'MRC42'	0.133334	-0.0511844	0.227784	-0.0910394	0.214033	0.00653476
				'MRC51'	-0.0537232	-0.046092	0.114042	0.00226579	0.118714	0.165731
				'MRC52'	-0.00963324	-0.0404667	0.174488	-0.0418835	0.151649	0.115896
				'MRC53'	0.0993548	-0.0762694	0.206046	-0.0187179	0.18671	0.0436088
				'MRC54'	0.126991	-0.0276915	0.175431	-0.0879985	0.0958783	0.061445
				'MRC55'	0.11942	-0.0428154	0.152921	-0.109996	0.104692	0.169855
				'MRC61'	0.0372451	-0.0413675	0.130882	-0.0858309	0.0694781	0.184016
				'MRC62'	0.0723601	-0.0398798	0.144096	0.00384722	0.183837	0.14388
				'MRC63'	0.0932064	-0.00395649	0.0824005	-0.00494129	0.0422779	0.140109
				'MRF11'	0.0397981	0.077546	0.0404423	0.0756648	-0.0286462	0.0058599
				'MRF12'	0.00284613	0.01766	0.0260155	0.0484954	-0.105339	-0.0414097
				'MRF13'	0.0667967	-0.0399077	0.0110071	0.00948383	-0.293264	-0.153003
				'MRF14'	0.0752135	-0.0626282	0.0334832	-0.17516	-0.327069	-0.0981084
				'MRF21'	0.0391141	0.0840026	0.0560375	0.140366	0.0630807	0.0665452
				'MRF22'	0.058496	0.0689602	0.0594125	0.108685	-0.0579471	0.0675245
				'MRF23'	0.039348	0.0302777	0.0981055	0.126766	-0.120788	-0.021593
				'MRF25'	0.144341	-0.00807647	0.0743202	-0.0741729	-0.28363	-0.0463289
				'MRF31'	0.0256807	0.0705086	0.058146	0.185179	0.0755177	0.0919263
				'MRF33'	0.080795	0.0703388	0.11763	0.113468	-0.0818682	0.0294792
				'MRF34'	0.12947	0.103571	0.134956	0.0610134	-0.106985	0.0152492
				'MRF35'	0.185696	0.0518311	0.141853	-0.0620221	-0.166509	0.0286528
				'MRF41'	0.0156862	0.0643567	0.0452283	0.154423	0.0434845	0.157258
				'MRF42'	0.0225537	0.0201002	0.118088	0.185381	0.0290697	0.113339
				'MRF43'	0.0644975	0.0154675	0.0917414	0.162946	0.0455955	0.0835632
				'MRF44'	0.10352	0.0190475	0.108242	0.0547458	0.00956663	0.0159605
				'MRF45'	0.151547	0.102828	0.125467	0.0963507	0.0330251	0.0915771
				'MRF46'	0.186332	0.0461434	0.174664	-0.0440322	-0.0146622	-0.0425022
				'MRF51'	0.0033229	0.0184968	0.0789393	0.0768112	0.0195923	0.0831227
				'MRF52'	0.0689503	0.0133953	0.0545982	0.119222	0.0330479	0.125627
				'MRF53'	0.0611164	0.0158064	0.124481	0.131948	0.108713	0.078192
				'MRF54'	0.0973209	0.0279137	0.117528	0.0918822	0.0843994	-0.00634532
				'MRF55'	0.118408	0.0689228	0.156722	0.0268367	0.0575749	-0.0477951
				'MRF61'	0.0321209	0.023804	0.0853287	0.0779888	0.0164301	0.121006
				'MRF62'	0.0217394	0.00901332	0.108022	0.0298455	0.0824607	0.0209041
				'MRF63'	0.0303697	0.00238342	0.133848	0.10341	0.222613	0.0117422
				'MRF64'	0.089357	0.0065719	0.153893	0.0418349	0.108382	-0.0676097
				'MRF65'	0.100625	0.0768264	0.184849	0.0559404	0.174527	-0.133919
				'MRF66'	0.131053	0.137876	0.284201	-0.062799	0.181855	-0.302787
				'MRF67'	0.158603	0.166365	0.39553	-0.0347762	0.209798	-0.45531
				'MRO11'	0.206037	-0.16593	0.0786982	-0.744678	0.105465	0.324807
				'MRO12'	0.145562	-0.339051	0.364332	-0.746935	0.51134	0.331434
				'MRO13'	0.136297	-0.379589	0.440773	-0.551854	0.562431	0.248412
				'MRO14'	0.130727	-0.308421	0.4455	-0.438678	0.499491	0.00164344
				'MRO21'	0.146254	-0.139534	-0.133728	-0.613913	-0.157876	0.339465
				'MRO22'	-0.0208229	-0.433512	0.205297	-0.714327	0.425194	0.255196
				'MRO23'	-0.0680473	-0.612051	0.453452	-0.620896	0.713363	0.247225
				'MRO24'	-0.0346073	-0.679332	0.502952	-0.377805	0.695176	0.0498091
				'MRO31'	-0.246611	-0.379192	-0.0617811	-0.440785	0.0472452	0.226761
				'MRO32'	-0.367433	-0.619313	0.189709	-0.436889	0.546468	0.171857
				'MRO33'	-0.359818	-0.843996	0.348503	-0.196066	0.643848	-0.0423595
				'MRO34'	-0.307605	-0.91504	0.33196	0.0447773	0.692105	-0.238514
				'MRO41'	-0.304031	-0.10462	-0.158118	-0.0720702	-0.33602	0.0324015
				'MRO42'	-0.48954	-0.420522	-0.103592	-0.0780604	-0.13532	-0.0530109
				'MRO43'	-0.486391	-0.697868	0.0364335	-0.0483749	0.167308	-0.0912372
				'MRO44'	-0.404463	-0.899336	0.126525	0.0401121	0.303152	-0.225968
				'MRO51'	-0.354548	-0.14208	-0.13604	0.0731158	-0.290273	-0.152876
				'MRO52'	-0.391152	-0.400633	-0.114958	0.0238072	-0.30113	-0.215443
				'MRO53'	-0.377443	-0.596222	-0.0506356	0.0843812	-0.123425	-0.280263
				'MRP11'	0.0911062	-0.0111807	0.1084	-0.197138	0.0322688	0.152875
				'MRP12'	0.12783	-0.00555082	0.191418	-0.184136	0.0850017	0.0832102
				'MRP21'	0.134208	-0.002605	0.0820895	-0.337637	-0.0993842	0.208319
				'MRP22'	0.146841	-0.0124347	0.190277	-0.253758	0.0349346	0.1398
				'MRP23'	0.158052	0.02203	0.248047	-0.131677	0.204796	0.0398401
				'MRP31'	0.215019	-0.00122072	0.141348	-0.480607	-0.040403	0.273976
				'MRP32'	0.197557	-0.00170568	0.209749	-0.392557	0.0640542	0.265914
				'MRP33'	0.162344	0.0185986	0.227411	-0.281829	0.112687	0.119963
				'MRP34'	0.184784	0.0187923	0.241065	-0.284613	0.139236	0.0460826
				'MRP35'	0.12969	0.0468437	0.260544	-0.183113	0.235938	-0.0282426
				'MRP41'	0.249268	0.0227634	0.200592	-0.489663	0.17212	0.39187
				'MRP42'	0.22615	0.0113066	0.287866	-0.448102	0.254679	0.249873
				'MRP43'	0.147267	0.0174818	0.260872	-0.359821	0.201241	0.072509
				'MRP44'	0.189929	0.0686308	0.297973	-0.283938	0.242505	-0.0673377
				'MRP45'	0.177142	0.110393	0.338935	-0.197993	0.300674	-0.18042
				'MRP51'	0.22736	-0.12412	0.0829635	-0.607938	0.0258109	0.203728
				'MRP52'	0.222908	-0.116685	0.215277	-0.658365	0.215042	0.289333
				'MRP53'	0.211695	-0.16937	0.353568	-0.553145	0.418789	0.293687
				'MRP54'	0.181078	-0.11478	0.348844	-0.463309	0.3673	0.167771
				'MRP55'	0.146378	-0.0210197	0.384436	-0.427271	0.343824	0.00700069
				'MRP56'	0.146435	0.0151565	0.390151	-0.398103	0.341611	-0.220108
				'MRP57'	0.170093	0.137416	0.487193	-0.216796	0.348386	-0.472212
				'MRT11'	0.178096	-0.123368	0.127459	-0.196835	-0.303226	-0.141729
				'MRT12'	0.163606	-0.0560571	0.180612	-0.140786	-0.147363	-0.343035
				'MRT13'	0.181816	0.0780426	0.281781	-0.0259896	0.0410906	-0.464179
				'MRT14'	0.103222	0.0391283	0.482931	-0.0309539	0.386388	-0.715106
				'MRT15'	0.0794713	-0.0548179	0.418103	-0.201068	0.442843	-0.467677
				'MRT21'	0.163638	-0.0857018	0.09662	-0.206052	-0.375087	-0.115359
				'MRT22'	0.0319496	-0.305038	0.105742	-0.170702	-0.419407	-0.521288
				'MRT23'	-0.0197539	-0.29168	0.169022	0.0236154	-0.0995006	-0.626311
				'MRT24'	-0.0675318	-0.306723	0.290242	0.153309	0.131639	-0.839351
				'MRT25'	-0.0944204	-0.294109	0.35254	0.0831087	0.365698	-0.695712
				'MRT26'	-0.0810077	-0.29861	0.361748	-0.0488077	0.450478	-0.475969
				'MRT27'	-0.0488924	-0.518556	0.478514	-0.165032	0.745884	-0.284808
				'MRT31'	0.036062	-0.148664	0.0214518	-0.259142	-0.408401	-0.203642
				'MRT32'	-0.011669	-0.272433	0.0727139	-0.250086	-0.49366	-0.43503
				'MRT33'	-0.126863	-0.538248	0.0242801	-0.142699	-0.454524	-0.671678
				'MRT34'	-0.198673	-0.583437	0.0665328	0.0364776	-0.177288	-0.794463
				'MRT35'	-0.233075	-0.582907	0.197314	0.163335	0.126955	-0.883794
				'MRT36'	-0.236453	-0.522198	0.260325	0.189871	0.374453	-0.648566
				'MRT37'	-0.246828	-0.634326	0.313929	0.106299	0.494249	-0.482357
				'MRT41'	-0.0362152	-0.239636	-0.036185	-0.311943	-0.460457	-0.300763
				'MRT42'	-0.13629	-0.510869	-0.068119	-0.319537	-0.577912	-0.512244
				'MRT43'	-0.258729	-0.632056	-0.0582605	-0.179257	-0.462371	-0.637401
				'MRT44'	-0.291196	-0.672976	-0.00804301	-0.00329118	-0.233715	-0.73427
				'MRT45'	-0.287673	-0.642087	0.0804546	0.275233	0.10626	-0.713755
				'MRT46'	-0.318043	-0.682052	0.116177	0.229437	0.305234	-0.574254
				'MRT47'	-0.420929	-0.963178	0.151725	0.251905	0.445381	-0.415636
				'MRT51'	-0.179424	-0.377229	-0.119057	-0.295002	-0.360964	-0.427332
				'MRT52'	-0.220232	-0.470718	-0.146379	-0.273152	-0.439296	-0.507366
				'MRT53'	-0.268661	-0.576321	-0.166604	-0.1248	-0.424406	-0.631665
				'MRT54'	-0.274643	-0.594727	-0.0942384	0.110367	-0.165592	-0.690574
				'MRT55'	-0.293177	-0.598366	-0.0307269	0.163173	0.0287104	-0.683862
				'MRT56'	-0.402201	-0.748473	-0.00362861	0.195035	0.0143082	-0.603044
				'MRT57'	-0.376495	-0.764632	0.013814	0.218353	0.0541055	-0.420826
				'MZC01'	-0.0458807	0.00674495	0.0603931	0.0582233	0.053037	0.183829
				'MZC02'	0.0245453	-0.0113504	0.0964906	-0.0658753	0.0920177	0.231126
				'MZC03'	0.0428772	-0.0115124	0.0448974	-0.0564101	0.069728	0.177459
				'MZC04'	0.0834879	0.01693	0.0292766	-0.083369	-0.0211814	0.199954
				'MZF01'	0.0595766	0.0802648	0.0449448	0.0273835	-0.000247311	0.0342448
				'MZF02'	0.0410924	0.0733843	0.0320222	0.140463	0.0122272	0.0930607
				'MZF03'	0.0219297	0.0569519	0.022686	0.14606	0.0154216	0.147923
				'MZO01'	0.174946	-0.131546	-0.079634	-0.532561	-0.0414108	0.265277
				'MZO02'	0.0565098	-0.0500524	-0.147586	-0.231008	-0.262319	0.215831
				'MZO03'	-0.193269	0.185949	-0.0870248	0.099291	-0.301135	-0.127921
				'MZP01'	0.190159	-0.0355662	-0.0181292	-0.475758	-0.0960502	0.17348

## Sheet: Fig. 3
Experiment 1
	L-TRF				F-TRF
	Mean	SEM			Mean				SEM
Time(ms)	EVA	EVA		Time(ms)	IPS	V3a	V1	LO	IPS	V3a	V1	LO
0	-0.0287547	0.0442535		0	0.0393732	0.0786771	0.0730687	-0.0153455	0.0858895	0.0545753	0.0376906	0.0423691
16.6667	-0.0295588	0.034029		16.6667	0.111699	0.117007	0.0646082	0.0742517	0.0778296	0.0577172	0.0414453	0.0573763
33.3333	0.039339	0.0320892		33.3333	0.2875	0.072025	0.107294	0.0905398	0.0912512	0.0636511	0.0449056	0.0609272
50	0.0509319	0.0466554		50	0.357046	0.111198	0.177031	0.118899	0.098622	0.0647488	0.0542176	0.0676198
66.6667	-0.0712391	0.0485856		66.6667	0.374587	0.173499	0.283498	0.185778	0.103662	0.0631521	0.0569772	0.073659
83.3333	-0.0079436	0.0551929		83.3333	0.406346	0.28525	0.266459	0.169883	0.113251	0.0669714	0.0588804	0.0692851
100	1.46344	0.31944		100	0.354129	0.338868	0.343662	0.232129	0.125881	0.0920912	0.0750207	0.0736139
116.667	4.3756	0.575021		116.667	0.243238	0.526066	0.273659	0.272298	0.106738	0.0810096	0.0855227	0.0840787
133.333	2.05301	0.307725		133.333	0.105081	0.575374	0.290406	0.270248	0.0864045	0.0957997	0.0574681	0.0765566
150	2.83532	0.334998		150	0.0788956	0.543581	0.214013	0.264407	0.0616937	0.0920806	0.0472953	0.0635217
166.667	2.34012	0.305579		166.667	0.0690044	0.326694	0.158781	0.235972	0.0625695	0.0786319	0.0585769	0.0763617
183.333	1.51117	0.225202		183.333	-0.0126602	0.241036	0.120519	0.27321	0.0436526	0.0598935	0.0608527	0.0832146
200	0.89925	0.160593		200	0.0468674	0.216399	0.169967	0.319778	0.0683516	0.0662911	0.0666799	0.094652
216.667	0.704101	0.187216		216.667	0.0872787	0.176253	0.233264	0.300651	0.0642665	0.0667948	0.0677889	0.0810736
233.333	0.387442	0.105418		233.333	0.152494	0.237862	0.216952	0.329154	0.0705007	0.0773297	0.070269	0.0930134
250	0.256998	0.0897911		250	0.140853	0.240144	0.200373	0.308494	0.0646668	0.0669419	0.0606857	0.111492
266.667	0.235652	0.095086		266.667	0.195157	0.279578	0.196677	0.229095	0.0929596	0.0679741	0.0412421	0.102917
283.333	0.157343	0.0795288		283.333	0.249233	0.251324	0.144011	0.241582	0.0918866	0.0514976	0.054485	0.0981888
300	0.0578884	0.049024		300	0.220638	0.247149	0.158417	0.258028	0.0853232	0.0563063	0.0471447	0.0942745

## Sheet: Fig. 4
Experiment 2
	TRF waveform				TRF topography					TRF topography
time(ms)	L-TRF	F-TRF		Channel Label	L-TRF	F-TRF				The Montreal Neurological Institute coordinates for the significant source clusters are listed in S1 Table.
-100	0.0316375	-0.0240901			100-200 ms	67-117 ms	100-200 ms	200-300 ms
-83.3333	0.0335714	-0.0143822		'MLC11'	0.117374	0.109851	0.142599	0.0743496
-66.6667	0.0773019	0.00291341		'MLC12'	0.0801755	0.0571823	0.123441	0.0732648
-50	0.0402579	0.0320979		'MLC13'	0.0486436	-0.038263	0.0412826	0.139514
-33.3333	-0.0124981	0.0422183		'MLC14'	0.0224117	-0.268512	-0.137384	0.209538
-16.6667	-0.0159436	0.0673069		'MLC15'	0.0475141	-0.349453	-0.13288	0.388679
0	-0.0302809	0.121681		'MLC16'	0.0798578	-0.389569	-0.113568	0.43183
16.6667	0.0166737	0.0922256		'MLC17'	0.05123	-0.457378	-0.0849436	0.679387
33.3333	0.0810777	0.0380192		'MLC21'	0.0482623	-0.159838	0.0322668	0.112799
50	0.0350565	0.020443		'MLC22'	-0.00730539	-0.335629	-0.157145	0.160577
66.6667	0.0437307	0.0466748		'MLC23'	0.0151878	-0.396497	-0.163931	0.287634
83.3333	-0.0203087	0.0837492		'MLC24'	0.0540063	-0.464126	-0.221975	0.320377
100	0.794388	0.0996656		'MLC25'	0.0542559	-0.484397	-0.142727	0.508069
116.667	2.84543	0.0832824		'MLC31'	0.027459	-0.463107	-0.146061	0.273404
133.333	1.52364	0.0623087		'MLC32'	0.0145577	-0.504687	-0.220351	0.298196
150	1.20225	0.0818841		'MLC41'	-0.0111768	-0.467816	-0.193191	0.191011
166.667	1.02067	0.114873		'MLC42'	0.0144121	-0.582357	-0.294835	0.18704
183.333	1.05752	0.210195		'MLC51'	0.0651863	-0.184087	0.0653986	0.171563
200	0.772307	0.285664		'MLC52'	0.00328044	-0.456483	-0.113441	0.113619
216.667	0.421308	0.292837		'MLC53'	-0.0112194	-0.576701	-0.265385	0.175079
233.333	0.389955	0.322634		'MLC54'	0.00655553	-0.61968	-0.248716	0.136973
250	0.285949	0.283796		'MLC55'	0.0347844	-0.640286	-0.250281	0.105541
266.667	0.263596	0.213236		'MLC61'	0.0102815	-0.677524	-0.17506	0.291345
283.333	0.243482	0.146285		'MLC62'	0.00586409	-0.638238	-0.244586	0.149591
300	0.130036	0.0701224		'MLC63'	0.0234042	-0.631542	-0.227377	0.17767
316.667	0.141325	0.0899357		'MLF11'	0.0042226	0.037651	-0.0937872	-0.113609
333.333	0.168434	0.0866795		'MLF12'	0.000555511	0.0871281	-0.070794	-0.0329466
350	0.0935854	0.0458168		'MLF13'	-0.0199789	0.0768686	-0.0507034	0.0330312
366.667	0.0401148	0.0707598		'MLF14'	-0.108045	0.0598624	-0.118392	0.0553993
383.333	0.139161	0.0407555		'MLF21'	0.0784641	0.0829874	-0.0315623	-0.0384561
400	0.104514	0.0432684		'MLF22'	0.0274968	-0.0659581	-0.144364	-0.0696
				'MLF23'	0.0470445	-0.0185203	-0.0505583	0.103785
				'MLF24'	-0.0547413	-0.0106145	-0.104229	-0.0151858
				'MLF25'	-0.114497	-0.025068	-0.0690634	0.217406
				'MLF32'	0.0376791	-0.0395861	-0.0715193	0.00751209
				'MLF33'	-0.0177013	-0.0249464	-0.0775057	-0.0016145
				'MLF34'	-0.0529465	-0.106701	-0.0961916	0.149305
				'MLF35'	-0.108662	-0.122862	-0.0798416	0.309542
				'MLF41'	0.0588542	0.0948555	-0.0100198	-0.0753345
				'MLF42'	0.0840569	-0.0112946	-0.033598	0.0103583
				'MLF43'	0.0172337	-0.00178723	-0.0726377	-0.0218356
				'MLF44'	0.0085237	-0.096353	-0.117133	0.124453
				'MLF45'	-0.0953504	-0.0347451	0.0317593	0.250671
				'MLF46'	-0.129075	-0.22834	-0.0188969	0.510536
				'MLF51'	0.0772019	0.0537289	0.00895319	0.0186204
				'MLF52'	0.0766358	0.0888428	0.000331313	-0.0202212
				'MLF53'	0.0356343	0.0151267	0.00710464	0.0666305
				'MLF54'	-0.0309805	-0.0564775	-0.00873023	0.180603
				'MLF55'	-0.0586865	-0.233871	-0.0552336	0.346138
				'MLF56'	-0.0476979	-0.36347	-0.0791828	0.501394
				'MLF61'	0.0637259	0.102041	0.0648737	0.0218722
				'MLF62'	0.0782201	0.0271283	0.0654207	0.125422
				'MLF63'	0.017677	-0.121328	0.0391277	0.156747
				'MLF64'	-0.0110717	-0.197002	-0.044121	0.292597
				'MLF65'	-0.0226235	-0.317394	-0.0703328	0.418215
				'MLF66'	0.0346534	-0.425496	-0.109798	0.502161
				'MLF67'	0.0253866	-0.425093	-0.0311512	0.765413
				'MLO11'	0.0875475	-0.311899	-0.148688	-0.182376
				'MLO12'	0.274391	-0.232706	0.0511926	0.0805959
				'MLO13'	0.401528	-0.0815151	0.405071	0.314456
				'MLO14'	0.441886	0.0240064	0.668886	0.501661
				'MLO21'	0.183774	-0.401489	-0.296931	-0.24839
				'MLO22'	0.3579	-0.135697	-0.0448034	-0.171958
				'MLO23'	0.47951	-0.140262	0.147543	0.0472363
				'MLO24'	0.644743	-0.0132831	0.516043	0.296766
				'MLO31'	0.453574	-0.238557	-0.1311	-0.259514
				'MLO32'	0.498624	-0.183231	-0.118542	-0.251353
				'MLO33'	0.647763	-0.185141	0.0701895	0.0491724
				'MLO34'	0.821842	-0.133883	0.22762	0.29349
				'MLO41'	0.293788	-0.191764	-0.000290582	-0.104099
				'MLO42'	0.458171	-0.112096	-0.0354525	-0.271846
				'MLO43'	0.551212	-0.126822	-0.112979	-0.191969
				'MLO44'	0.648364	-0.207772	-0.110799	0.0526003
				'MLO51'	0.287273	-0.0543756	-0.00832321	-0.134936
				'MLO52'	0.463553	-0.0153487	-0.0731499	-0.205819
				'MLO53'	0.49215	-0.151274	-0.113337	-0.0145386
				'MLP11'	0.0327754	-0.563277	-0.165695	0.0341625
				'MLP12'	0.04517	-0.61889	-0.254189	0.154496
				'MLP21'	0.0267424	-0.397891	-0.00381586	-0.0288511
				'MLP22'	0.0485026	-0.581501	-0.211145	0.0641205
				'MLP23'	0.0395307	-0.541587	-0.223799	0.190525
				'MLP31'	0.0230827	-0.307061	0.0624888	-0.0870264
				'MLP32'	0.0628869	-0.488635	-0.109085	0.0604378
				'MLP33'	0.0693936	-0.508282	-0.141948	0.260267
				'MLP34'	0.0733888	-0.442501	-0.124168	0.211876
				'MLP35'	0.0368536	-0.481782	-0.130198	0.389435
				'MLP41'	0.0115333	-0.328407	0.0300762	0.0628952
				'MLP42'	0.138453	-0.381221	0.00410382	0.203931
				'MLP43'	0.112752	-0.387456	0.0146168	0.38416
				'MLP44'	0.111522	-0.428979	0.0270686	0.497929
				'MLP45'	0.103287	-0.479342	-0.0651348	0.605092
				'MLP51'	0.0587765	-0.270106	-0.0283484	-0.219572
				'MLP52'	0.052294	-0.21325	0.0659027	-0.0156978
				'MLP53'	0.212093	-0.204809	0.202977	0.223159
				'MLP54'	0.221067	-0.16546	0.36327	0.41896
				'MLP55'	0.219211	-0.232638	0.306704	0.59133
				'MLP56'	0.232695	-0.209141	0.23022	0.548898
				'MLP57'	0.197719	-0.470141	0.00987352	0.812615
				'MLT11'	-0.197896	-0.145648	0.0306536	0.502367
				'MLT12'	-0.16542	-0.355308	0.0685152	0.646756
				'MLT13'	-0.0952883	-0.38972	0.0166489	0.706447
				'MLT14'	0.181898	-0.287814	0.169549	0.795119
				'MLT15'	0.323881	-0.219703	0.232995	0.608688
				'MLT16'	0.460989	-0.00434999	0.567554	0.714478
				'MLT21'	-0.216324	-0.00216903	-0.0582051	0.397321
				'MLT22'	-0.17361	-0.180405	0.138422	0.652831
				'MLT23'	-0.0815554	-0.271224	0.124068	0.674433
				'MLT24'	0.108752	-0.286757	0.0726345	0.677167
				'MLT25'	0.347207	-0.260034	0.174331	0.607866
				'MLT26'	0.474872	-0.100274	0.321922	0.632582
				'MLT27'	0.713208	0.198935	0.755186	0.497263
				'MLT31'	-0.161333	0.0705979	-0.0236935	0.233452
				'MLT32'	-0.139673	-0.0123646	0.0732092	0.598219
				'MLT33'	-0.0133836	-0.0568517	0.226634	0.671683
				'MLT34'	0.150884	-0.306767	0.0995904	0.664682
				'MLT35'	0.383933	-0.31065	0.0619834	0.690019
				'MLT36'	0.499403	-0.203302	0.161884	0.638403
				'MLT37'	0.753362	-0.0741241	0.271198	0.529336
				'MLT41'	-0.0558849	0.135759	0.0840304	0.342606
				'MLT42'	-0.0197294	-0.0636863	0.113441	0.568399
				'MLT43'	0.18762	-0.155178	0.145595	0.635626
				'MLT44'	0.387699	-0.285802	0.0669473	0.703324
				'MLT45'	0.4848	-0.292647	0.0216723	0.630591
				'MLT46'	0.579038	-0.205477	0.0589083	0.555023
				'MLT47'	0.787244	-0.232797	-0.0590698	0.344923
				'MLT51'	0.0625072	0.0652426	0.082777	0.300383
				'MLT52'	0.143161	0.0424056	0.18539	0.469474
				'MLT53'	0.287424	-0.0860431	0.153109	0.568978
				'MLT54'	0.432472	-0.176644	0.126868	0.616447
				'MLT55'	0.453563	-0.170804	0.0633762	0.540581
				'MLT56'	0.579775	-0.206802	0.0121789	0.393482
				'MLT57'	0.545655	-0.232182	-0.106269	0.222463
				'MRC11'	0.130557	0.227774	0.174032	0.0565867
				'MRC12'	0.155659	0.147366	0.0927989	0.0807656
				'MRC13'	0.185378	0.111562	0.0583701	0.0307742
				'MRC14'	0.17088	-0.00277311	-0.0605256	-0.00441262
				'MRC15'	0.105074	0.0331413	-0.154093	-0.232028
				'MRC16'	0.093955	0.00135835	-0.223045	-0.268912
				'MRC17'	0.143601	0.00168463	-0.417191	-0.385422
				'MRC21'	0.182826	0.020359	0.10496	0.204337
				'MRC22'	0.151499	-0.0883558	-0.116366	0.0668869
				'MRC23'	0.148131	-0.0839183	-0.137317	-0.0165909
				'MRC24'	0.0966196	-0.0606942	-0.221109	-0.221521
				'MRC25'	0.154298	-0.111854	-0.367095	-0.2894
				'MRC31'	0.110934	-0.148892	-0.0945541	0.0469437
				'MRC32'	0.160871	-0.119535	-0.202533	-0.0748419
				'MRC42'	0.0884545	-0.375525	-0.224237	-0.0309137
				'MRC51'	0.148934	-0.115397	0.102408	0.206053
				'MRC52'	0.0904222	-0.27865	0.0108203	0.354124
				'MRC53'	0.0799396	-0.382771	-0.12614	0.134075
				'MRC54'	0.0596066	-0.39019	-0.0742076	0.0425102
				'MRC55'	0.0255565	-0.493133	-0.0988948	5.82989e-05
				'MRC61'	0.0372082	-0.536309	-0.0913646	0.314359
				'MRC62'	0.0478149	-0.529958	-0.0992202	0.207772
				'MRC63'	0.0270494	-0.533802	-0.1288	0.126452
				'MRF11'	0.012698	0.142352	-0.0584995	-0.180482
				'MRF12'	0.0417611	0.183206	-0.0279849	-0.294313
				'MRF13'	0.0272535	0.248377	0.0930847	-0.283086
				'MRF14'	0.0529237	0.330464	0.0886724	-0.262526
				'MRF21'	0.0645122	0.104423	-0.0401442	-0.114713
				'MRF22'	0.0694832	0.0746823	-0.0488588	-0.155714
				'MRF23'	0.0683416	0.183026	0.0814859	-0.244863
				'MRF25'	0.0797552	0.246852	0.198155	-0.187988
				'MRF31'	0.0632103	0.0810618	-0.0204928	-0.0886684
				'MRF33'	0.142565	0.0340722	0.00467318	-0.118768
				'MRF34'	0.153083	0.0890228	0.161295	-0.0798509
				'MRF35'	0.0789959	0.104156	0.201896	-0.0679301
				'MRF41'	0.081547	0.104337	-0.00960814	-0.087895
				'MRF42'	0.0925162	0.0821236	-0.030987	-0.0942416
				'MRF43'	0.118715	0.12446	0.0440355	-0.0317514
				'MRF44'	0.145646	0.110521	0.0794924	-0.0971111
				'MRF45'	0.171945	-0.0335305	0.111723	0.0737859
				'MRF46'	0.0975963	0.0926004	0.0709021	-0.142176
				'MRF51'	0.114663	0.136837	0.0218986	-0.0987311
				'MRF52'	0.120917	0.11778	0.00608275	-0.0334742
				'MRF53'	0.162808	0.112216	0.0741383	0.0150557
				'MRF54'	0.150084	0.0718173	0.117034	-0.00973081
				'MRF55'	0.165054	0.0264675	0.0707109	-0.00566226
				'MRF61'	0.137322	0.269671	0.143072	-0.0127098
				'MRF62'	0.154947	0.15184	0.0530977	-0.0152824
				'MRF63'	0.169244	0.112212	0.073688	0.0524246
				'MRF64'	0.140041	0.0355115	-0.0134154	-0.0810516
				'MRF65'	0.153745	-0.0162057	-0.101791	-0.0836182
				'MRF66'	0.128401	-0.0248934	-0.258095	-0.323366
				'MRF67'	0.106701	0.100892	-0.348176	-0.433571
				'MRO11'	0.194408	-0.462866	-0.105695	-0.243898
				'MRO12'	-0.0856306	-0.310246	0.0372655	-0.292871
				'MRO13'	-0.261258	-0.335572	-0.0584464	-0.361211
				'MRO14'	-0.335941	-0.459869	-0.358787	-0.493494
				'MRO21'	0.367902	-0.604614	-0.357447	-0.195012
				'MRO22'	-0.0535063	-0.375598	0.136074	-0.143541
				'MRO23'	-0.353207	-0.154336	0.378065	-0.0328645
				'MRO24'	-0.570878	-0.169787	0.056138	-0.255106
				'MRO31'	-0.0385587	-0.53068	-0.0067702	0.115486
				'MRO32'	-0.487538	-0.106338	0.519395	0.245268
				'MRO33'	-0.785766	0.0509207	0.440928	0.108555
				'MRO34'	-0.971442	0.113486	0.18491	-0.097637
				'MRO41'	-0.0322329	-0.296423	0.0363394	0.131068
				'MRO42'	-0.496522	-0.0365298	0.319977	0.274209
				'MRO43'	-0.750347	0.206786	0.437109	0.226537
				'MRO44'	-0.980733	0.282048	0.360161	0.0874914
				'MRO51'	-0.367401	0.120105	0.18445	0.0829402
				'MRO52'	-0.596142	0.342718	0.297953	0.102121
				'MRO53'	-0.777446	0.358482	0.295148	0.00969071
				'MRP11'	0.0190616	-0.513617	-0.0830519	-0.0176278
				'MRP12'	0.064651	-0.449105	-0.152827	-0.115034
				'MRP21'	0.00504692	-0.473653	0.0431369	-0.0479992
				'MRP22'	0.0362237	-0.454793	-0.0727899	-0.108229
				'MRP23'	0.0988738	-0.352721	-0.20758	-0.173664
				'MRP31'	0.0239835	-0.416856	0.0677343	-0.206825
				'MRP32'	0.0277867	-0.550061	-0.125354	-0.190163
				'MRP33'	0.0327284	-0.426011	-0.211826	-0.305819
				'MRP34'	0.0633726	-0.440776	-0.276192	-0.294769
				'MRP35'	0.116139	-0.239581	-0.288976	-0.287272
				'MRP41'	0.0750826	-0.433823	-0.0168639	-0.179455
				'MRP42'	-0.0206437	-0.50988	-0.276395	-0.407018
				'MRP43'	-0.00937176	-0.427342	-0.345814	-0.391564
				'MRP44'	0.0362879	-0.387743	-0.392888	-0.40427
				'MRP45'	0.0966247	-0.217039	-0.40717	-0.350931
				'MRP51'	0.0681422	-0.366305	-0.0202081	-0.316633
				'MRP52'	0.0934012	-0.411219	0.00527693	-0.310817
				'MRP53'	-0.0789005	-0.407228	-0.124283	-0.352919
				'MRP54'	-0.155264	-0.541624	-0.356439	-0.459557
				'MRP55'	-0.132862	-0.475234	-0.410877	-0.443208
				'MRP56'	-0.129084	-0.347023	-0.39818	-0.323925
				'MRP57'	-0.0367286	-0.140363	-0.45158	-0.411966
				'MRT11'	-0.0176506	0.303342	0.082542	-0.307048
				'MRT12'	-0.0125003	0.146968	-0.168021	-0.373534
				'MRT13'	0.0733096	0.0557136	-0.375523	-0.399983
				'MRT14'	-0.146509	-0.0550031	-0.370429	-0.282673
				'MRT15'	-0.326072	-0.21193	-0.306149	-0.222451
				'MRT21'	-0.00165821	0.486011	0.157476	-0.354624
				'MRT22'	-0.118112	0.315627	-0.301728	-0.62243
				'MRT23'	-0.0833722	0.209264	-0.398536	-0.513096
				'MRT24'	-0.202382	0.063365	-0.355384	-0.336725
				'MRT25'	-0.405376	-0.103044	-0.240189	-0.157097
				'MRT26'	-0.494614	-0.153459	-0.209668	-0.134695
				'MRT27'	-0.659141	-0.250326	-0.239979	-0.261256
				'MRT31'	0.038612	0.49649	0.00966569	-0.387273
				'MRT32'	-0.0450036	0.595708	-0.0266875	-0.59509
				'MRT33'	-0.19629	0.373762	-0.354431	-0.678741
				'MRT34'	-0.315246	0.23822	-0.313019	-0.53022
				'MRT35'	-0.468665	0.0317237	-0.247657	-0.231558
				'MRT36'	-0.594209	-0.059027	-0.11727	-0.0799509
				'MRT37'	-0.793136	-0.0752331	-0.111001	-0.172572
				'MRT41'	-0.0528673	0.575639	0.0350294	-0.384547
				'MRT42'	-0.182708	0.609945	-0.0863584	-0.604005
				'MRT43'	-0.30625	0.452942	-0.201686	-0.528248
				'MRT44'	-0.441624	0.327856	-0.104535	-0.435206
				'MRT45'	-0.567705	0.136313	-0.0713913	-0.202452
				'MRT46'	-0.687877	0.0628044	-0.027386	-0.109649
				'MRT47'	-1.06197	0.289062	0.234469	-0.0496324
				'MRT51'	-0.141545	0.551617	-0.0193553	-0.415775
				'MRT52'	-0.2165	0.628755	0.0633631	-0.433493
				'MRT53'	-0.358562	0.463071	0.0154501	-0.397995
				'MRT54'	-0.486696	0.413994	0.0614182	-0.32236
				'MRT55'	-0.53515	0.225866	0.0521656	-0.203234
				'MRT56'	-0.735851	0.342345	0.153169	-0.172694
				'MRT57'	-0.845158	0.348168	0.17578	-0.132162
				'MZC01'	0.116838	0.08873	0.175335	0.113495
				'MZC02'	0.0453396	-0.469585	-0.0306256	0.334496
				'MZC03'	0.0363563	-0.646944	-0.212176	0.193488
				'MZC04'	0.0128051	-0.518465	-0.10604	0.00092523
				'MZF01'	0.0434516	0.087553	-0.112377	-0.161612
				'MZF02'	0.0911897	0.107425	-0.00867812	-0.102136
				'MZF03'	0.0920778	0.110221	0.0721945	-0.0518464
				'MZO01'	0.166958	-0.363338	-0.178938	-0.26418
				'MZO02'	0.336182	-0.531562	-0.252661	-0.107128
				'MZO03'	0.0148712	-0.10809	0.0474528	0.0211065
				'MZP01'	0.0112268	-0.312419	0.129739	-0.176328

## Sheet: Fig. 5
Experiment 2
	L-TRF				F-TRF
	Mean	SEM			Mean						SEM
Time(ms)	EVA	EVA		Time(ms)	VAN	DMN	IPS	V3a	V1	LO	VAN	DMN	IPS	V3a	V1	LO
0	0.0284172	0.0548785		0	0.106406	0.0937071	0.0228926	0.111943	0.162387	0.0619903	0.0403186	0.0285297	0.0566876	0.0561342	0.0498527	0.0530464
16.6667	0.0169493	0.0344954		16.6667	0.18208	0.118715	0.151711	0.143734	0.16062	0.132248	0.0356819	0.0301678	0.0687487	0.0568075	0.0560385	0.0646004
33.3333	0.0124001	0.0306081		33.3333	0.228743	0.19199	0.169305	0.19971	0.185261	0.151916	0.0396195	0.0471532	0.0733078	0.0790027	0.0726751	0.0737528
50	0.110861	0.050633		50	0.306043	0.217942	0.06935	0.213258	0.264859	0.265584	0.0465983	0.0474536	0.0785958	0.0821606	0.0861784	0.0881986
66.6667	0.1134	0.030932		66.6667	0.404393	0.296712	0.220801	0.261763	0.314818	0.210537	0.0632946	0.0514356	0.081377	0.0807686	0.0906766	0.0895658
83.3333	0.0840242	0.0645298		83.3333	0.500271	0.318979	0.401449	0.261879	0.309729	0.210845	0.0681354	0.0480403	0.0796895	0.0902182	0.0749061	0.0776163
100	1.18869	0.237427		100	0.451646	0.330932	0.482543	0.314618	0.351031	0.276554	0.0650128	0.0448941	0.0821311	0.0810744	0.0816034	0.091035
116.667	4.01596	0.466946		116.667	0.293077	0.332955	0.408589	0.390994	0.414762	0.29049	0.0477959	0.0475776	0.0723973	0.0827577	0.119947	0.103188
133.333	1.80342	0.273139		133.333	0.257112	0.372046	0.297313	0.392514	0.394542	0.224823	0.049973	0.0503433	0.0810139	0.0904319	0.114332	0.0942727
150	1.78903	0.34408		150	0.184546	0.314366	0.33832	0.350151	0.323242	0.210529	0.0538255	0.0417225	0.0875568	0.0824395	0.0820908	0.0985434
166.667	1.47697	0.148652		166.667	0.163143	0.254058	0.299175	0.328346	0.365589	0.266461	0.0480146	0.0425256	0.0993906	0.0695985	0.0659941	0.0956273
183.333	1.39814	0.188334		183.333	0.122411	0.205028	0.230588	0.279015	0.423364	0.281527	0.0427223	0.0364428	0.107011	0.0507129	0.110552	0.100504
200	0.804024	0.124334		200	0.0911723	0.196729	0.177257	0.23609	0.490767	0.338358	0.0323706	0.036645	0.064881	0.0470742	0.112108	0.0942168
216.667	0.321587	0.0794075		216.667	0.104464	0.200721	0.0853354	0.147112	0.515677	0.305807	0.0483918	0.034074	0.0548877	0.0359353	0.107085	0.087903
233.333	0.317464	0.104165		233.333	0.143469	0.193638	0.104617	0.117363	0.524571	0.338062	0.0489799	0.037335	0.0738693	0.0449942	0.0954045	0.0683741
250	0.337636	0.110354		250	0.152593	0.137188	0.0698137	0.130153	0.4996	0.236716	0.0452202	0.0338886	0.0663182	0.0510209	0.0684077	0.0601363
266.667	0.312189	0.107565		266.667	0.10468	0.115168	0.02529	0.155783	0.338572	0.186578	0.0339497	0.028617	0.067677	0.0627812	0.0435528	0.0666367
283.333	0.147401	0.0910545		283.333	0.135336	0.0805452	0.0535384	0.121543	0.179413	0.119139	0.0465372	0.043897	0.0679012	0.0645438	0.0447689	0.0643098
300	0.101326	0.0581926		300	0.157106	0.112472	0.0803095	0.169986	0.123932	0.0786315	0.0473365	0.0443736	0.0876843	0.0560015	0.0402403	0.0675454

## Sheet: Fig. 6A
Experiment 3
	L-TRF				F-TRF
	Mean	SEM			Mean				SEM
Time(ms)	EVA	EVA		Time(ms)	IPS	V3a	V1	LO	IPS	V3a	V1	LO
0	-0.0252701	0.0216257		0	0.0661288	0.00982105	-0.0435325	-0.0198322	0.073185	0.0452847	0.0514588	0.0410704
16.6667	0.056502	0.0571962		16.6667	0.0232177	0.0970017	-0.0498405	0.0874131	0.0447712	0.0455239	0.0478819	0.0654634
33.3333	0.0669016	0.0435194		33.3333	-0.0460139	-0.0110338	0.00919781	0.00581326	0.0560824	0.0644466	0.049568	0.0533156
50	0.0273413	0.0394322		50	0.140598	0.0188808	-0.00723529	-0.00292674	0.0967752	0.0620645	0.0558775	0.0477075
66.6667	0.0617312	0.0360418		66.6667	0.0740018	0.0430601	-0.033703	-0.0468648	0.0763657	0.0530097	0.062464	0.0556939
83.3333	0.0202782	0.0345132		83.3333	0.00419633	0.0282099	-0.024795	0.0321942	0.0703038	0.0503388	0.0461892	0.0549759
100	1.07439	0.276547		100	0.077049	-0.0471127	0.0646226	0.122551	0.0702513	0.0417637	0.0640917	0.0575083
116.667	3.57648	0.629881		116.667	-0.0714407	0.0202816	0.194569	0.117785	0.0558108	0.0572014	0.0852716	0.0849093
133.333	1.49428	0.302963		133.333	-0.00479194	0.039903	0.0720654	0.121506	0.0409866	0.0462649	0.117279	0.074817
150	1.90333	0.435458		150	-0.0862378	0.0333287	0.125056	-0.0128945	0.0617034	0.0589438	0.0486845	0.056394
166.667	1.52267	0.279331		166.667	-0.0340417	0.0825915	0.0899761	0.244292	0.0630823	0.0497934	0.066466	0.103129
183.333	1.26035	0.207085		183.333	0.0811403	0.0344677	0.0747655	0.149305	0.0580323	0.0505042	0.0631791	0.0803824
200	0.605333	0.119935		200	-0.0465249	0.0169691	-0.0100819	-0.028123	0.0695249	0.0730206	0.053101	0.0647805
216.667	0.476006	0.0981597		216.667	0.0690524	-0.0720186	0.00395312	0.00507437	0.0632989	0.0550857	0.0502984	0.0579714
233.333	0.320192	0.0995552		233.333	0.0213979	-0.0292756	-0.0492157	-0.0503645	0.0729715	0.039571	0.0602676	0.0627135
250	0.255123	0.0862809		250	0.101354	-0.033832	-0.0347169	-0.0838341	0.0696003	0.0399701	0.0609477	0.0532162
266.667	0.129583	0.0731593		266.667	0.00283984	-0.0767727	-0.0669282	-0.086521	0.0671427	0.0288497	0.0425803	0.0495029
283.333	0.138081	0.0554928		283.333	-0.0705346	0.0351584	-0.140545	-0.17779	0.0611987	0.0669257	0.0467682	0.0365734
300	0.0885264	0.0552599		300	0.0369298	-0.064603	-0.187323	-0.110874	0.0532506	0.064031	0.040527	0.0475776

## Sheet: Fig. 6B
	L-TRF
Time(ms)	Exp 1	RC
-100	-0.0568549	0.111529
-83.3333	-0.00505157	-0.00164668
-66.6667	-0.0527943	0.0968201
-50	0.0112217	-0.161146
-33.3333	-0.0327148	-0.0610722
-16.6667	-0.0156015	0.0271055
0	0.0113098	0.114018
16.6667	-0.0173284	-0.116209
33.3333	-0.0269721	0.0670442
50	-0.052976	0.10351
66.6667	0.000179706	-0.00561052
83.3333	0.0400436	0.0959477
100	0.825432	0.842939
116.667	2.69977	2.19321
133.333	1.24384	0.932158
150	1.65618	0.55786
166.667	1.59292	1.02637
183.333	1.05617	0.689018
200	0.653441	0.635598
216.667	0.50793	0.498848
233.333	0.278277	0.25593
250	0.382879	-0.012509
266.667	0.252275	-0.0709641
283.333	0.219761	0.079531
300	0.0585449	0.24346
316.667	0.155452	0.319685
333.333	0.154251	-0.0115578
350	0.0914044	0.107829
366.667	0.0917102	0.0198452
383.333	0.0691873	0.0178409
400	0.0640349	-0.101198
